# Supplementary material for: The Association Between Vitamin D Levels and Erectile Dysfunction in Men: A Systematic Review
Source: J Clin Med. 2025 Dec 5;14(24):8630. doi: 10.3390/jcm14248630 (PMC12733428; doi:10.3390/jcm14248630)
Supplement: Supplementary file 1 [file jcm-14-08630-s001.zip]

Archive with 1 entries (1 files):
- jcm-3991193-supplementary.pdf
